# Supplementary material for: Machine learning and spatio-temporal analysis of meteorological factors on waterborne diseases in Bangladesh
Source: PLoS Negl Trop Dis. 2025 Jan 16;19(1):e0012800. doi: 10.1371/journal.pntd.0012800 (PMC11737758; doi:10.1371/journal.pntd.0012800)
Supplement: S1 Table — (XLSX) [file pntd.0012800.s004.xlsx]

## Sheet: Sheet1
S1 Table. Incidence rates of different waterborne diseases in Bangladesh from 2017-2020.
Districts	Total population	Cholera	Typhoid	Amoebiasis	Hepatitis A	Overall
Barguna	927889	48.82	102.71	0.11	3.77	155.41
Barisal	2414729	37.6	52.18	0	1.49	91.27
Bhola	1846351	45.77	14.19	0.49	5.47	65.91
Jhalokati	709914	10.71	5.49	0	11.83	28.03
Patuakhali	1596223	100.42	32.26	0	6.2	138.89
Pirojpur	1157215	171.62	39.06	1.12	3.89	215.69
Bandarban	404091	5.94	95.77	0.74	0.99	103.44
Brahamanbaria	2953208	417.44	39.14	2.54	0.85	459.97
Chandpur	2513838	52.03	10.62	0.12	19.93	82.7
Chittagong	7913366	22.38	4.88	0.16	0.64	28.07
Cox'S Bazar	2381814	76.87	22.42	0.21	6.09	105.59
Comilla	5602624	6.66	25.79	0.91	0.57	33.93
Feni	1496139	159.28	69.58	0.6	1.27	230.73
Khagrachhari	638967	12.05	52.12	1.41	2.35	67.92
Lakshmipur	1797761	82.88	10.51	3.56	4.17	101.13
Noakhali	3231832	14.23	21.16	0.68	0.62	36.7
Rangamati	620215	10.8	6.93	0.64	13.06	31.44
Dhaka	12517360	0.38	1.04	0.02	0.19	1.63
Faridpur	1988695	225.07	61.75	2.82	2.11	291.75
Gazipur	3548115	9.22	12.65	0.73	1.04	23.65
Gopalganj	1218319	138.96	27.33	0.9	0.9	168.1
Kishoreganj	3028706	50.65	36.58	20.54	3.9	111.66
Madaripur	1212199	10.15	7.34	0.25	2.14	19.88
Manikganj	1447301	0	0	0	0	0
Munshiganj	1502449	0	0	0	0	0
Narayanganj	3074078	0	0	0	0	0
Narsingdi	2314889	0	0	0	0	0
Rajbari	1091263	1.01	83.57	1.1	0.82	86.51
Shariatpur	1201464	131.59	26.3	9.74	1.17	168.79
Tangail	3749086	14.3	20.91	2.75	3.23	41.18
Bagerhat	1534012	12.26	21.32	0.13	1.37	35.07
Chuadanga	1174836	69.97	163	0.09	0.43	233.48
Jessore	2876380	13.25	16.55	0.17	0.9	30.87
Jhenaidah	1842573	11.56	158.75	0.38	0.6	171.28
Khulna	2407679	15.82	19.89	1.08	1.37	38.17
Kushtia	2023657	26.54	195.54	0.49	2.42	224.99
Magura	954804	15.4	47.65	0.94	0.1	64.1
Meherpur	681331	0	0	0	0	0
Narail	750425	0	0	0	0	0
Satkhira	2063610	12.07	9.79	0.97	1.65	24.47
Jamalpur	2384811	4.99	22.14	1.01	1.55	29.69
Mymensingh	5313163	0	0	0	0	0
Netrakona	2317190	0	0	0	0	0
Sherpur	1412601	78.58	6.23	0.42	1.84	87.07
Bogra	3539293	6.47	28.71	3.02	3.9	42.1
Joypurhat	950440	33.14	14.2	1.47	0.63	49.45
Naogaon	2701906	0	0	0	0	0
Natore	1774832	0	0	0	0	0
Chapai Nawabganj	1714249	456.23	11.73	0.99	1.28	470.24
Pabna	2624683	125.62	17.68	0.42	0.95	144.67
Rajshahi	2699688	89.08	122.24	0.33	0.22	211.88
Sirajganj	3220812	59.71	23.16	0.16	0.56	83.58
Dinajpur	3109626	37.27	18.14	0.58	2.09	58.08
Gaibandha	2471680	142.17	53.08	0.85	0.2	196.3
Kurigram	2150974	150.72	23.29	0.23	2.56	176.8
Lalmonirhat	1305248	8.96	7.13	0.69	0.69	17.47
Nilphamari	1907497	188.62	96.36	0.42	1.57	286.97
Panchagarh	1026139	11.6	8.58	0.58	1.36	22.12
Rangpur	2996334	10.41	7.48	0.5	1.1	19.49
Thakurgaon	1444783	15.92	3.18	1.73	0.55	21.39
Habiganj	2171065	33.16	5.16	0.14	0.37	38.83
Maulvibazar	1994252	0	0	0	0	0
Sunamganj	2564540	74.98	29.09	0.19	0.7	104.97
Sylhet	3567139	6.25	12.31	0.62	1.04	20.21
