# Supplementary material for: Machine learning and spatio-temporal analysis of meteorological factors on waterborne diseases in Bangladesh
Source: PLoS Negl Trop Dis. 2025 Jan 16;19(1):e0012800. doi: 10.1371/journal.pntd.0012800 (PMC11737758; doi:10.1371/journal.pntd.0012800)
Supplement: S2 Table — (XLSX) [file pntd.0012800.s005.xlsx]

## Sheet: Sheet1
S2 Table. Descriptive statistics of yearly climate factors in Bangladesh from 2017 to 2020
Factors	Year	Min	Median	Max	Mean±SD
Mean temperature	2017	24.68	25.33	26.39	25.31±0.41
	2018	23.29	25.03	26.04	24.97±0.44
	2019	23.92	25.65	26.25	25.52±0.44
	2020	23.57	25.01	26.09	24.90±0.42
Maximum temperature	2017	31.63	36.1	41.71	36.57±2.93
	2018	30.83	35.86	41.4	36.35±1.81
	2019	31.18	39.74	44.53	39.82±2.96
	2020	31.7	37.94	41.22	37.71±1.88
Minimum temperature	2017	4.02	6.55	17.34	6.99±2.07
	2018	4.45	6.26	15.63	6.66±1.81
	2019	4.17	7.9	17.12	7.86±2.28
	2020	5.89	7.63	15.95	7.93±1.70
Relative humidity	2017	69.88	79.88	84.69	78.98±3.49
	2018	67.12	83.12	83.12	76.91±3.62
	2019	67.38	76.35	81.12	75.83±3.21
	2020	73.69	79.75	83.88	79.74±1.94
Precipitation	2017	1492.48	4419.14	9792.77	4470.64±1899.32
	2018	1102.15	2549.71	8121.09	2931.04±1437.53
	2019	1244.53	3071.78	9502.73	3542.35±1659.56
	2020	1629.49	3058.59	7467.19	3386.29±1190.56
Maximum wind speed	2017	10.63	15.1	20.66	15.14±2.39
	2018	6.68	12.43	15.8	12.31±1.47
	2019	8.84	14.9	18.19	14.54±1.88
	2020	7.64	19.55	25.07	18.80±4.22
Minimum wind speed	2017	0.01	0.05	0.12	0.05±0.03
	2018	0.01	0.05	0.16	0.05±0.03
	2019	0.01	0.05	0.12	0.05±0.03
	2020	0.01	0.03	0.11	0.04±0.03
Min: Minimum; Max: Maximum; SD: Standard deviation
