# Supplementary material for: Machine learning and spatio-temporal analysis of meteorological factors on waterborne diseases in Bangladesh
Source: PLoS Negl Trop Dis. 2025 Jan 16;19(1):e0012800. doi: 10.1371/journal.pntd.0012800 (PMC11737758; doi:10.1371/journal.pntd.0012800)
Supplement: S3 Table — (XLSX) [file pntd.0012800.s006.xlsx]

## Sheet: Sheet1
S3 Table. Hyperparameters and cross-validation of XGBoost model
Paramter	Values
nrounds	1000
best_nrounds (iterations)	46
nfold	10
eta	0.05
gamma	5
min_child_weight	10
lambda	1
alpha	0.5
early_stopping_rounds	30
