# Supplementary material for: Machine learning and spatio-temporal analysis of meteorological factors on waterborne diseases in Bangladesh
Source: PLoS Negl Trop Dis. 2025 Jan 16;19(1):e0012800. doi: 10.1371/journal.pntd.0012800 (PMC11737758; doi:10.1371/journal.pntd.0012800)
Supplement: S4 Table — (XLSX) [file pntd.0012800.s007.xlsx]

## Sheet: Sheet1
S4 Table. Pearson correlation matrix between different waterborne diseases and climate factors.
Diseases	x1	x2	x3	x4	x5	x6	x7
y1	0.17*	-0.05	-0.07	-0.02	-0.02	0.11	0
y2	0.22*	-0.08	0.12	-0.16*	-0.1	0.04	0.04
y3	-0.01	0.12	-0.05	-0.03	0.01	0.06	-0.15*
y4	0.15*	0.05	-0.14*	0.20*	0.14*	-0.07	0.02
y5	0.24*	-0.07	0.02	0.08	-0.07	0.06	0.04
Asterisk (*) indicates significance at 5% level
