# Supplementary material for: Machine learning and spatio-temporal analysis of meteorological factors on waterborne diseases in Bangladesh
Source: PLoS Negl Trop Dis. 2025 Jan 16;19(1):e0012800. doi: 10.1371/journal.pntd.0012800 (PMC11737758; doi:10.1371/journal.pntd.0012800)
Supplement: S5 Table — (XLSX) [file pntd.0012800.s008.xlsx]

## Sheet: Sheet1
S5 Table. Important features of infectious diseases by SHAP analysis for XGBoost model as optimal choice.
Features	SHAP
x1	4.3
x4	4.27
x2	0.6
x3	0
x5	0.36
x6	0
x7	0
